# Supplementary material for: Polyphenolic Composition of Carlina acaulis L. Extract and Cytotoxic Potential against Colorectal Adenocarcinoma and Cervical Cancer Cells
Source: Molecules. 2023 Aug 20;28(16):6148. doi: 10.3390/molecules28166148 (PMC10458490; doi:10.3390/molecules28166148)
Supplement: Supplementary file 1 [file molecules-28-06148-s001.zip]

Archive with 1 entries (1 files):
- molecules-2556745-supplementary.pdf
